# Supplementary material for: Inequities in the incidence and mortality due to COVID-19 in nursing homes in Barcelona by characteristics of the nursing homes
Source: PLoS One. 2022 Jun 13;17(6):e0269639. doi: 10.1371/journal.pone.0269639 (PMC9191699; doi:10.1371/journal.pone.0269639)
Supplement: S1 Dataset — (XLSX) [file pone.0269639.s008.xlsx]

## Sheet: BBDD_prova_rev
ID	CUM_INCID	MORT_RATE	SEP_CAT	OWNSERSHIP	OCUPANCY	CAP_ISOL	CROWDING
#1	5.88235	5.88235	High	for-profit	1	A	2.42857
#2	75.8621	27.5862	Medium	for-profit	0.878788	A	1.70588
#3	0	0	High	for-profit	1	A	2.6
#4	4.16667	4.16667	Low	for-profit	1	A	2.4
#5	38.4615	7.69231	High	for-profit	1	A	0.684211
#6	100	30	High	for-profit	1	A	2.22222
#7	0	0	Medium	for-profit	0.941176	A	1.77778
#8	70.8333	20.8333	Medium	for-profit	1	C	1.5
#9	0	0	Low	for-profit	0.92	A	1.4375
#10	53.3333	6.66667	Medium	for-profit	1.2	A	2.30769
#11	8.69565	0	High	for-profit	0.92	A	1.53333
#12	4.16667	4.16667	Low	for-profit	0.96	A	1.71429
#13	4.34783	4.34783	Medium	for-profit	1	A	2.09091
#14	4.16667	4.16667	High	for-profit	0.96	A	1.41176
#15	0	0	High	for-profit	1	A	1.66667
#16	95	25	High	for-profit	0.869565	A	1.66667
#17	0	0	Medium	for-profit	0.956522	A	2.2
#18	4.16667	0	Medium	for-profit	0.96	A	1.6
#19	10.5263	5.26316	Low	for-profit	0.95	A	1.72727
#20	27.7778	16.6667	High	for-profit	1	A	1.8
#21	76	24	Low	for-profit	1	A	1.92308
#22	0	0	High	for-profit	1	A	1.875
#23	35.7143	10.7143	Medium	for-profit	1	A	1.75
#24	68.1818	27.2727	Medium	for-profit	1	A	2.75
#25	71.875	18.75	Medium	for-profit	1	A	2.13333
#26	91.6667	33.3333	High	for-profit	1	A	1.71429
#27	36	12	High	for-profit	1	A	1.5625
#28	84	30	Medium	for-profit	1	A	1.72414
#29	20	10	High	for-profit	0.869565	A	1.66667
#30	41.6667	8.33333	High	for-profit	0.96	A	1.33333
#31	4.16667	4.16667	High	for-profit	0.96	A	1.84615
#32	4	0	Medium	for-profit	1	A	1
#33	34.7826	8.69565	High	for-profit	1	A	2.09091
#34	4	4	High	for-profit	1	A	2.27273
#35	16	8	High	for-profit	1	A	1.92308
#36	50	37.5	High	for-profit	0.727273	A	1.33333
#37	30	10	High	for-profit	1	A	2.5
#38	68	16	Medium	for-profit	1	A	1.5625
#39	0	0	High	for-profit	0.964286	A	1.6875
#40	17.6471	2.94118	High	for-profit	0.918919	C	2.61538
#41	0	0	Medium	for-profit	0.965517	A	2.15385
#42	0	0	High	for-profit	1	A	1.6
#43	52.7778	22.2222	Medium	for-profit	1	A	1.38462
#44	19.5122	2.43902	Medium	for-profit	0.97619	A	1.95238
#45	78.9474	31.5789	Low	for-profit	0.95	A	1.9
#46	51.5152	15.1515	Low	for-profit	0.970588	A	1.83333
#47	79.1667	41.6667	Low	for-profit	0.96	A	1.84615
#48	83.3333	45.8333	High	for-profit	1	A	2.66667
#49	0	0	High	for-profit	1	A	1.83333
#50	4.65116	2.32558	Medium	for-profit	0.955556	A	1.59259
#51	0	0	Medium	for-profit	1	A	2.22222
#52	66.6667	33.3333	High	for-profit	0.913043	A	1.4
#53	79.4872	23.0769	Medium	for-profit	0.975	A	1.85714
#54	50	16.6667	Medium	for-profit	0.96	A	1.71429
#55	4.16667	4.16667	High	for-profit	0.96	A	1.5
#56	93.1818	13.6364	Medium	for-profit	1	A	1.62963
#57	0	0	Medium	for-profit	0.921569	A	1.56667
#58	0	0	High	for-profit	1	B	2.5
#59	3.33333	0	Medium	for-profit	1	B	2
#60	91.3043	34.7826	High	for-profit	0.958333	B	2.09091
#61	3.0303	0	Medium	for-profit	0.970588	B	1.83333
#62	4.7619	4.7619	Medium	for-profit	0.954545	B	1.16667
#63	73.3333	26.6667	High	for-profit	1	C	3.21429
#64	67.7419	16.129	High	for-profit	1	B	2.81818
#65	50	13.3333	High	for-profit	1	B	2
#66	47.0588	14.7059	Medium	for-profit	0.971429	B	1.25926
#67	2.43902	0	Medium	for-profit	1	B	1.70833
#68	40	18.3333	Medium	for-profit	0.923077	B	1.21212
#69	75	20.8333	Medium	for-profit	0.96	B	2.18182
#70	5	2.5	Medium	for-profit	1	B	2
#71	48.4848	6.06061	Low	for-profit	1.03125	B	2.0625
#72	6.38298	6.38298	High	for-profit	1.04444	B	1.88
#73	85.1852	39.5062	Low	for-profit	0.910112	B	1.5
#74	47.5	27.5	Medium	for-profit	0.909091	B	1.37931
#75	69.0476	35.7143	Medium	for-profit	0.933333	B	1.61538
#76	54.5455	29.5455	Medium	for-profit	0.956522	B	2.2
#77	7.5	5	Medium	for-profit	0.930233	B	1.48148
#78	0	0	Medium	for-profit	0.975	B	2.4375
#79	41.8605	4.65116	Medium	for-profit	1	C	2.15
#80	0	0	Medium	for-profit	0.957447	B	1.40625
#81	66.1538	29.2308	Medium	for-profit	0.942029	B	1.58537
#82	100	32.8125	Medium	for-profit	0.969697	B	2.37037
#83	71.4286	22.449	High	for-profit	0.960784	B	1.48485
#84	5.26316	2.63158	High	for-profit	0.95	C	2.375
#85	5.15464	1.03093	Medium	for-profit	0.889908	B	1.19753
#86	0	0	Medium	for-profit	0.981132	B	1.92593
#87	94.1176	38.2353	Medium	for-profit	0.971429	B	1.78947
#88	36.8421	10.5263	Low	for-profit	0.904762	B	1.85366
#89	92.5	28.75	Medium	for-profit	0.952381	B	1.77778
#90	34.7826	13.0435	High	for-profit	0.958333	B	2.3
#91	63.0435	2.17391	High	for-profit	0.938776	B	1.64286
#92	36	9.33333	Medium	for-profit	1	B	1.78571
#93	1.72414	0	Medium	for-profit	0.966667	B	1.8125
#94	4.5977	1.14943	High	for-profit	0.935484	B	1.20833
#95	84.6939	25.5102	Medium	for-profit	0.920188	B	1.4
#96	34.3066	6.20438	Medium	for-profit	0.850932	A	1.72327
#97	72.8395	24.6914	Medium	for-profit	1	B	1.58824
#98	18.8406	5.7971	Medium	for-profit	0.958333	B	2.02941
#99	51.2821	20.5128	High	for-profit	0.928571	C	1.5
#100	42.6667	21.3333	Medium	for-profit	0.9375	B	0.903614
#101	4.61538	3.07692	Medium	for-profit	0.928571	B	1.625
#102	50	10.8696	Medium	for-profit	0.968421	B	1.06977
#103	8.19672	4.91803	Medium	for-profit	0.813333	B	1.4186
#104	78.7709	17.8771	Medium	for-profit	0.972826	B	1.90426
#105	54.3046	21.8543	Medium	for-profit	0.932099	B	1.39815
#106	56.9892	17.2043	High	for-profit	0.93	B	1.38806
#107	20.1613	4.03226	Medium	for-profit	0.984127	B	1.37778
#108	66.6667	25.8333	Low	for-profit	0.882353	B	1.53846
#109	64.8438	20.3125	Medium	for-profit	1.3617	B	1.54217
#110	60.596	24.1722	Medium	for-profit	0.980519	B	1.49505
#111	17.5439	5.26316	Medium	for-profit	1.00588	B	1.83871
#112	10.0775	1.55039	High	for-profit	0.928058	B	1.55422
#113	37.2263	10.219	Medium	for-profit	1.16102	B	1.38384
#114	51.4563	9.70874	Medium	for-profit	0.971698	B	1.60938
#115	50.5682	20.4545	Medium	for-profit	0.931217	B	1.22222
#116	24.3697	5.04202	Medium	for-profit	0.991667	B	1.35227
#117	39.6947	12.2137	Medium	for-profit	1	B	2.31858
#118	34.965	11.8881	Medium	for-profit	0.966216	B	1.26549
#119	61.3445	25.2101	Medium	for-profit	0.959677	B	1.54545
#120	2.22222	1.48148	Medium	for-profit	0.737705	B	0.818182
#121	53.2468	11.039	High	for-profit	0.968553	B	1.5098
#122	43.4524	13.0952	Medium	for-profit	1.01818	B	3.57447
#123	73.2558	23.8372	Medium	for-profit	0.977273	B	1.27407
#124	18.7879	10.303	Medium	for-profit	0.988024	B	1.38655
#125	15	1	High	for-profit	0.990099	B	0.990099
#126	83.6601	16.9935	Medium	for-profit	1.01325	B	1.57732
#127	31.1321	6.60377	High	for-profit	0.706667	B	1.23256
#128	100	40.9091	High	for-profit	0.956522	B	3.14286
#129	9.44882	2.75591	Medium	for-profit	0.984496	B	1.5119
#130	10.5263	5.26316	High	for-profit	0.95	B	2.11111
#131	0	0	Medium	for-profit	0.857143	B	1.5
#132	72	12	High	for-profit	1	B	1.66667
#133	70.8333	0	High	for-profit	0.96	B	1.26316
#134	0	0	High	for-profit	1	B	1.65217
#135	6.25	0	Medium	for-profit	1	B	2.66667
#136	0	0	High	for-profit	1	B	1.76923
#137	75.6098	24.3902	Medium	public	0.911111	B	1.86364
#138	1.38889	0	Low	public	1	B	1
#139	70.3125	10.9375	Medium	public	0.969697	B	1.68421
#140	65.9341	26.3736	Medium	public	0.98913	B	1.42188
#141	22	8	Medium	public	1	B	1.78571
#142	57.6923	15.3846	Low	public	0.945455	B	1.15556
#143	74.7126	31.0345	Medium	public	0.988636	B	1.27941
#144	5.06329	5.06329	Low	public	0.9875	B	1.09722
#145	97.4026	31.1688	Medium	public	0.987179	B	1.45283
#146	19.0476	3.57143	High	public	0.933333	B	1.2
#147	7.14286	4.7619	Medium	public	0.988235	B	1.29231
#148	26.9663	12.3596	Medium	public	0.988889	B	1.18667
#149	51.6854	14.6067	Low	public	0.988889	B	1.5614
#150	36.7816	16.092	Low	public	0.988636	B	1.27941
#151	25.7732	12.3711	Medium	public	0.989796	C	1.32877
#152	50.5051	16.1616	Medium	public	1	B	1.32
#153	63.5417	19.7917	Low	public	1	B	1.14286
#154	32	10	Low	public	1	B	1
#155	71.2121	27.2727	Medium	public	1	B	1.5
#156	32.1839	20.6897	Low	public	0.945652	B	1.0875
#157	41.791	15.6716	Medium	public	0.978102	B	1.27619
#158	52.6786	19.6429	Medium	public	1	B	1.47368
#159	59.6154	23.0769	Low	public	0.83871	B	0.928571
#160	19.6429	0.892857	Medium	public	0.394366	B	0.678788
#161	11.7647	11.7647	High	for-profit	1	B	2.42857
#162	5.88235	0	Medium	for-profit	0.944444	B	1.88889
#163	93.75	18.75	Medium	for-profit	1	B	1.6
#164	11.1111	0	High	for-profit	1	B	2.25
#165	90	35	Medium	for-profit	0.8	B	2.5
#166	90	20	Medium	for-profit	0.8	B	1.66667
#167	47.3684	21.0526	High	for-profit	0.95	B	2.375
#168	105	20	High	for-profit	0.952381	B	2.22222
#169	21.5686	7.84314	Medium	for-profit	1	B	2.42857
#170	4.34783	4.34783	High	for-profit	0.958333	B	1.91667
#171	95.4545	36.3636	Low	for-profit	1	B	2.44444
#172	21.7391	17.3913	High	for-profit	1	B	2.55556
#173	0	0	High	for-profit	0.96	B	2.18182
#174	4	4	High	for-profit	1	B	2.27273
#175	17.6471	5.88235	Medium	for-profit	0.708333	B	1.30769
#176	25	5	High	for-profit	0.909091	B	1.66667
#177	100	41.1765	Medium	for-profit	1	B	1.41667
#178	6.25	3.125	Medium	for-profit	1	B	1.45455
#179	40	15	Medium	for-profit	1	B	1.81818
#180	44.8276	0	High	for-profit	0.966667	B	1.93333
#181	0	0	High	for-profit	0.857143	B	1.6
#182	8.82353	5.88235	Medium	for-profit	0.918919	C	2
#183	90	15	Low	for-profit	1	B	2
#184	78.3784	18.9189	Medium	for-profit	0.925	B	1.68182
#185	56	0	High	for-profit	0.925926	C	1.13636
#186	51.7241	8.62069	Medium	for-profit	0.725	C	1.13725
#187	2.38095	1.19048	High	for-profit	0.694215	C	1.29231
#188	0.892857	0	High	for-profit	0.82963	C	1.28736
#189	5.88235	5.88235	Medium	for-profit	0.944444	C	1.7
#190	0	0	High	for-profit	0.695652	C	1.33333
#191	4.34783	0	Medium	for-profit	1	C	2.3
#192	0	0	High	for-profit	0.76	C	2.11111
#193	21.4286	0	High	for-profit	0.823529	C	1.75
#194	33.3333	9.52381	Medium	for-profit	1	C	2.33333
#195	61.1111	22.2222	High	for-profit	0.818182	C	1.5
#196	5	5	Low	for-profit	0.909091	C	1.42857
#197	7.14286	3.57143	Low	no-for-profit	0.933333	C	1.47368
#198	80	20	Medium	no-for-profit	0.8	C	1.66667
#199	0	0	Medium	no-for-profit	0.911765	C	0.925373
#200	0	0	Medium	no-for-profit	0.98	C	1.4
#201	64.2857	14.2857	High	no-for-profit	0.767123	B	1.09804
#202	55.1282	17.9487	Medium	no-for-profit	0.906977	B	0.939759
#203	0	0	High	no-for-profit	1.01695	B	1.05263
#204	0	0	Low	no-for-profit	0.942857	C	0.942857
#205	10	10	Medium	no-for-profit	0.9375	B	1.15385
#206	2.17391	0	Medium	no-for-profit	0.71875	C	1
#207	34.9206	3.1746	Medium	no-for-profit	0.913043	B	1.01613
#208	3.38983	0	Medium	no-for-profit	0.880597	B	0.951613
#209	80	26.6667	Medium	no-for-profit	1	B	1.36364
#210	6.66667	6.66667	High	no-for-profit	0.9375	A	1.875
#211	6.25	0	Medium	no-for-profit	1	C	2
#212	38.8889	33.3333	High	no-for-profit	0.782609	C	2.57143
#213	35.2941	29.4118	High	no-for-profit	1	A	1.88889
#214	60	15	High	no-for-profit	1	A	2.22222
#215	39.1304	30.4348	High	no-for-profit	1	B	2.55556
#216	86.9565	34.7826	Medium	no-for-profit	0.92	B	3.83333
#217	43.3962	18.8679	High	no-for-profit	1	B	1.35897
#218	15.2174	2.17391	Medium	no-for-profit	0.978723	C	1.24324
#219	64.5161	19.3548	Medium	no-for-profit	1	C	1.82353
#220	1.28205	1.28205	High	no-for-profit	0.975	B	1.69565
#221	2.32558	2.32558	High	no-for-profit	0.796296	B	1.43333
#222	9.55414	1.27389	High	no-for-profit	1.0129	B	1.02614
#223	23.6842	5.26316	High	no-for-profit	0.926829	C	0.974359
#224	89.4737	23.6842	Low	no-for-profit	1	C	1.9
#225	1.28205	0	High	no-for-profit	0.95122	C	1.18182
#226	93.6842	25.2632	Medium	no-for-profit	0.969388	C	1.53226
#227	16.3636	8.18182	High	no-for-profit	0.948276	B	0.948276
#228	1.04167	0	Medium	no-for-profit	1.06667	A	1.71429
#229	45.4545	7.79221	Medium	no-for-profit	0.974684	C	1.6383
#230	56.5217	15.6522	Medium	no-for-profit	1	A	1.91667
#231	69.3333	31.3333	Low	no-for-profit	0.986842	B	1.80723
#232	10.5882	1.17647	High	no-for-profit	0.867347	B	1.1039

## Sheet: Sheet1
OCCUPANCY	N residents/Capacity
CI (cumulate incidence)	N cases/N residents at beggining of period*100
MR (mortality rate)	N deaths/N residents at beggining of period*100
OWNERSHIP	Entitat privada d'iniciativa mercantil (for profit), Entitat d'iniciativa pública (public), Entitat privada d'iniciativa social (non for-profit)
ABC	Isolation and sectorization capacity (A,B,C)
SEP	Socioeconomic position
CROWDING	Rooms/residents
